# Supplementary material for: DNA-delivered antibody cocktail exhibits improved pharmacokinetics and confers prophylactic protection against SARS-CoV-2
Source: Nat Commun. 2022 Oct 6;13:5886. doi: 10.1038/s41467-022-33309-6 (PMC9537531; doi:10.1038/s41467-022-33309-6)
Supplement: Supplementary file 4 — Source Data [file 41467_2022_33309_MOESM4_ESM.xlsx]

## Sheet: Fig 1a
In vivo DMAb expression (Serum): Single Plasmid
Individual Animal Sera
5 biological Replicates/ group
	Serum DMAb (ng/mL)
	D3/4	D8	D13	D21
2130 (WT)	532.389	2600.47	4528.58	7137.98
	314.476	1714.65	5055.38	5664.98
	545.19	2318.03	4910.41	6707.29
	367.742	2565.2	4955.05	6772.56
	712.792	2624.03	6362.86	7626.27
2196 (WT)	244.391	3688.38	2878.95	2058.25
	1	3313.61	4063.45	8209.61
	351.865	2308.97	6250.72
	376.502	1685.35	2733.1	3601.1
	1	1114.96	1728.11	5865.06
2381 (WT)	987.681	1402.06	4429.32	7421.15
	904.607	1662.04	4767.64	7455.05
	720.778	1697.56	3956.52	5644.32
	617.04	1272.39	3186.92	3160.85
Naïve	1	1	1	1
	1	1	1	1
	1	1	1	1
	1	1	1	1
	1	1	1	1

## Sheet: Fig 1b
In vivo DMAb expression (Serum): Dual Plasmid
Individual Animal Sera
5 biological Replicates/ group
	Serum DMAb (ng/mL)
	D0	D3	D8	D13	D21	D28	D58	D70	D183
2130 (WT)	1	330.133	4610.35	9794.59	15653.1	10493.5	9850.24	7498.99	5805.79
	1	295.987	5382.56	12110.6	12902.8	6127.62	8894.85	6383.84	4569.13
	1	308.917	4461.88	9739.55	10349	10900.9	4879.28	6842.93	4417.11
	1	340.077	4934.54	10911.2	11513.4	9094.84	7105.03	5915.11	1128.95
	1	165.44	2099.83	4009.54	4816.02	3022.19	1310.5	1205.76	1338.74
2196 (WT)	1	812.515	13351	19299	20869.8	4735.54	9190.36	14320.3	6750.58
	1	777.462	6511.15	12526.2	12501.6	20728.6	9033.16	3748.17	3894.28
	1	941.794	14201.4	22009	4862.76	17400.6	20271.8	13984.3	5839.13
	1	273.645	6247.22	17038	9864.73	9614.09	11224.5	9904.49	1621.92
	1	663.792	5689.7	8665.76	10775.6	12203.8	13739.3	11865.7	4847.82
2381 (WT)	1	850.952	12477.3	21343.9	37586.2	23554.9	16985.5	14052.5	9645.58
	1	921.193	13506	23055.4	38552.6	27579.5	15538.5	12461.7	11848.5
	1	921.031	14257.6	20617.4	12998.1	30846.3	23521.8	16090.5	4582.86
	1	432.856	9429.59	20235.7	28826.1	8144.66	15851.8	12157.1	3635.6
	1	989.1	12776.5	25082.9	50229.5	38822.8	22717.8	14184.1	11448.1

## Sheet: Fig 1c
In vivo DMAb Functionality: SARS-CoV-2 Pseudoneutralization
Serum Pools
		2196 (WT)		2130 (WT)		2381 (WT)
SARS-CoV-2 (USA-WA/2020) Pseudoneut Curves: % Inhibition	Dilution	TR 1	TR 2	TR 1	TR 2	TR 1	TR 2
	50	98.8283	98.5727	99.7737	100.431	99.6897	99.9453
	250	99.8576	99.8978	100.369	96.8206	93.539	99.4342
	1250	94.3749	96.1343	93.9369	91.3269	83.4168	68.1038
	6250	67.4139	82.1793	58.635	65.7968	36.3354	35.6382
	31250	31.455	49.6005	41.4531	45.2822	45.3516	53.9517
	156250	0	21.1575	34.9008	8.89255	9.5423	13.846
Neut ID50 Values (GraphPad Prism)	Dilution	20200.4		19910.5		8445.16
Sample qELISA (DMAb Titer)	ng/mL	5451		3705		8864
Calculated IC50 (ng/ml)	ng/mL	0.269846		0.186083		1.0496
**TR = Technical Replicate

## Sheet: Fig 1d
In vivo DMAb Expression (BAL)
Individual Animal samples
13-14 biological Replicates/ group
Bronchoalveolar Lavage	BAL DMAb (ng/m)
	2196 (WT)	2130 (WT)
	41.1774	48.0312
	36.5925	58.1255
	51.2556	2.34386
	178.297	55.6148
	75.9737	37.9849
	82.5134	79.9211
	116.523	97.7056
	22.2372	36.2999
	44.3412	55.5933
	66.7844	78.2308
	67.9656	54.8092
	39.6764	37.9173
	87.8397	25.2689
	42.52

## Sheet: Fig 1e
In vivo DMAb expression (Serum)
Individual Animal Sera
5 biological Replicates/ group
	Serum DMAb (ng/mL)
DMAb	D0	D6	D12	D19
2130 (WT)	1	2991.21	6704.64	8846.46
	1	3386.81	6591.29	6467.9
	1	4016.54	7714.79	27300
	1	5219.11	6827.03	15261.6
	1	5897.42	8167.46	9259.78
2130 (TM)	1	5883.9	9663.7	6644.8
	1	5051.38	10308.8	18379.8
	1	4354.03	4945	6053.21
	1	10476.4	11171.6	11901
	1	3669.66	3521.24	13402.9
2196 (WT)	1	9225.3	11802.3	10413.5
	1	5229.98	9902.64	10501
	1	4582.7	4843.33	10510.4
	1	4736.07	8680.93	17549.9
	1	6403.99	14991.5	4917.66
2196 (TM )	1	7327.65	15208.2	25862.9
	1	7883.87	29025.7	31903.8
	1	4952.23	18698.4	4157.54
	1	9800.61	5418.5	16706.4
	1	1886.67	31269.7	31022.7
Naïve	1	1	1	1
	1	1	1	1
	1	1	1	1
	1	1	1	1
	1	1	1	1

## Sheet: Fig 1f
In vivo DMAb Functionality: Live SARS-CoV-2 Neutralization
Serum Pools
	DMAb	ID50 (GraphPad Prism)	DMAb Titer (ng/ml)	IC50 (ng/ml)
USA-WA1/2020 Neutralization	2130 (WT)	1660	14181	8.54277
	2130 (TM)	1660	22860	13.7711
	2196 (WT)	3320	19405.3	5.84498
	2196 (TM )	10240	31997.1	3.12472
	Naïve	10

## Sheet: Fig 1g
In vivo DMAb Functionality: Epitope-specific binding
Serum Pools
Binding Curves; Adsorbance @ OD450
SARS-CoV-2 RBD: K444A Mutant
	2130_ WT		2196_WT		Naive
Dlution	TR 1	TR 2	TR 1	TR 2	TR 1	TR 2
250	0.058	0.005	1.172	1.256	0	0
1250	0.059	0.001	0.884	0.968	0	0
6250	0.057	0	0.315	0.31	0	0
31250	0.073	0.005	0.063	0.075	0	0
156250	0.066	0	0	0.005	0	0
SARS-CoV-2 RBD: F486A Mutant
	2130_ WT		2196_WT		Naive
Dlution	TR 1	TR 2	TR 1	TR 2	TR 1	TR 2
250	1.238	1.255	0	0	0	0
1250	0.89	0.83	0	0	0	0
6250	0.359	0.248	0	0	0	0
31250	0.161	0.024	0	0	0	0
156250	0.077	0	0	0	0	0

## Sheet: Fig 1h
In vivo DMAb Functionality: ACE-2 Inhibition
Indivdual Animal Sera
5 biological Replicates/ group
	2130_WT	2130_TM	2196_WT	2196_TM	Naive
Fraction (%) ACE-2 Blocking	89.833	90.4548	94.5231	97.1445	1.05
	93.8975	90.3608	95.6466	97.985	2.23
	86.0104	82.9073	91.8203	98.3562	6.44
	88.7085	94.7496	95.4255	93.4293	1.57
	92.6118	86.6259	96.4863	95.9662	14.27

## Sheet: Fig 1i
In vivo DMAb Functionality: ACE-2 Inhibition
Indivdual Animal Sera
5 biological Replicates/ group
	2130_WT	2130_TM	2196_WT	2196_TM
Blocking Titer	5000	5000	5000	5000
	500	5000	1666.67	5000
	5000	5000	1666.67	1666.67
	5000	5000	1666.67	5000
	5000	500	5000	5000

## Sheet: Fig 2a
DMAb functionality: SARS-CoV-2 Pseudoneutralization
Individual Serum Samples
3-5 Biological Replicates/ group
Neutralization curves (% inhibition)
DMAb 2130_TM		Animal Sample (Biological Replicates)
		1		2		3		4		5
SARS-CoV-2 USA-WA1/2020 Pseudoneutralization Curves (% Inhibition)	Dilution	TR 1	TR 2	TR 1	TR 2	TR 1	TR 2	TR 1	TR 2	TR 1	TR 2
	50	99.98	100.41	100.47	100.25	99.87	100.21	100.28	100.45	100.02	100.61
	250	100.34	99.82	99.67	100	99.17	99.98	100.36	100.77	99.68	100.74
	1250	98.46	95.41	96.57	98.33	95.6	94.25	99.51	100.25	91.3	94.45
	6250	74.79	71.79	59.51	76	39.11	50.69	85.66	84.77	59.89	59.58
	31250	34.59	24.12	32.8	40.6	13.99	0	50.3	53.64	19.77	0
	156250	0	0.2	0	23.62	20.9	0	19.29	10.22	0	0
	781250	4.87	10.61	0	0	11.48	0	4.04	2.93	5.56	13.45
	3906250	0	7.4	11.51	23.53	0	13.72	0	8.39	19.16	0
DMAb 2130_WT		Animal Sample (Biological Replicates)
		1		2		3		4		5
SARS-CoV-2 USA-WA1/2020 Pseudoneutralization Curves (% Inhibition)	Dilution	TR 1	TR 2	TR 1	TR 2	TR 1	TR 2	TR 1	TR 2	TR 1	TR 2
	50	100.36	100.49	100.36	99.89	99.91	99.72	99.73	99.03	100.12	100.31
	250	99.21	99.52	100.28	100.3	100.1	100.03	100.16	98.11	100.32	100.12
	1250	96.24	97.28	95.11	94.37	95.11	94.43	98.92	95.51	97.53	98.79
	6250	81.13	66.54	71.41	76.52	64.74	60.47	67.79	77.76	72.88	77.67
	31250	33.95	24.51	25.01	45.44	35.06	25.6	48.78	35.38	34.7	30.63
	156250	22.66	13.72	20.75	7.47	0	21.36	9.69	14.28	29.24	5.89
	781250	16.04	0.68	0	0	0	0	5.7	10.49	0	15.19
	3906250	13.7	3.95	0	0	0	11.07	0	23.21	15.91	0
DMAb 2196_TM		Animal Sample (Biological Replicates)
		1		2		3		4
SARS-CoV-2 USA-WA1/2020 Pseudoneutralization Curves (% Inhibition)	Dilution	TR 1	TR 2	TR 1	TR 2	TR 1	TR 2	TR 1	TR 2
	50	100.14	100.7	100.07	99.06	100.02	100.37	100.01	99.43
	250	99.82	100.19	100.27	100.35	99.21	100.04	100.42	99.49
	1250	99.9	99.12	99.11	99.37	99.55	99.19	99.5	99.13
	6250	87.9	89.17	94.77	95.51	91.43	86.99	95.86	96.36
	31250	31.94	39.27	63.56	66.12	54.63	47.36	61.09	64.74
	156250	27.45	8.57	21.36	17.89	16.83	38.89	40.16	22.52
	781250	0	24.21	25.55	0.7	20.51	12.92	5.96	0
	3906250	9.41	0.86	14.75	0	21.13	0	0	0
DMAb 2196_WT		Animal Sample (Biological Replicates)
		1		2		3		4		5
SARS-CoV-2 USA-WA1/2020 Pseudoneutralization Curves (% Inhibition)	Dilution	TR 1	TR 2	TR 1	TR 2	TR 1	TR 2	TR 1	TR 2	TR 1	TR 2
	50	100.1	99.34	99.82	99.13	100.05	99.89	100.01	Insufficient sample	99.71	99.82
	250	99.49	99.18	98.89	99.36	99.59	99.94	97.56		99.55	100.17
	1250	97.71	97.77	98.3	98.06	94.67	96.69	77.13		98.98	99.12
	6250	80.59	80.7	78.98	86.91	67.18	64.17	58.23		89.97	92.27
	31250	34.25	41.53	42.77	42.8	31.04	39.43	13.22		61.57	60.5
	156250	0	0	20.53	17.58	0	18.87	27.87		19.73	22.2
	781250	3.73	6.7	39.57	0	0	0	7.56		13.58	0
	3906250	10.29	0	6.52	9.53	0	0	0		17.19	19.82
*TR = Technical Replicate

[truncated: 48 more sheets: Fig 2b, Fig 2c, Fig 2d, Fig 2e, Fig 2f, Fig 2g, Fig 3b, Fig 3c, Fig 3d, Fig 3e, Fig 3f, Fig 3g, Fig 3i, Fig 3j, Fig 3k, Fig 3l, Fig 3m, Fig 3n, Fig 3o, Fig 3p …]
